# Supplementary material for: Evidence and Metabolic Implications for a New Non-Canonical Role of Cu-Zn Superoxide Dismutase
Source: Int J Mol Sci. 2023 Feb 6;24(4):3230. doi: 10.3390/ijms24043230 (PMC9966940; doi:10.3390/ijms24043230)
Supplement: Supplementary file 1 [file ijms-24-03230-s001.zip]

Archive with 1 entries (1 files):
- ijms-2139891-supplementary.pdf
